# Supplementary material for: Genome-Guided Metabolomic Profiling of Peptaibol-Producing Trichoderma
Source: Int J Mol Sci. 2025 Jun 11;26(12):5599. doi: 10.3390/ijms26125599 (PMC12192607; doi:10.3390/ijms26125599)
Supplement: Supplementary file 1 [file ijms-26-05599-s001.zip]

Archive with 1 entries (1 files):
- ijms-3647584-SM.pdf
